# Supplementary material for: Novel and Recurrent MYO7A Mutations in Usher Syndrome Type 1 and Type 2
Source: PLoS One. 2014 May 15;9(5):e97808. doi: 10.1371/journal.pone.0097808 (PMC4022727; doi:10.1371/journal.pone.0097808)
Supplement: Table S2 — Overview of data production. (XLSX) [file pone.0097808.s002.xlsx]

## Sheet: Sheet1
Table S2. Overview of data production
Items	USH01-III:1	USH01-III:2	USH02-II:1	USH03-II:1
Target region (bp)	1381060	1381060	1488489	1488489
Raw reads	2361716	2017338	9010728	7305544
Raw data yield (Mb)	213	182	811	657
Reads mapped to genome	1940749	1655086	6336867	5245189
Reads mapped to target region	972584	810595	3468891	3425674
Data mapped to target region (Mb)	79.47	65.93	244.84	241.43
Mean depth of target region (X)	57.54	47.74	164.49	162.2
Coverage of target region (%)	99.88	99.86	98.54	98.56
Average read length (bp)	89.89	89.89	89.91	89.92
Rate of nucleotide mismatch (%)	0.22	0.22	0.25	0.24
Fraction of target covered ≥4 X (%)	99.67	99.60	98.17	98.15
Fraction of target covered ≥10 X (%)	98.68	98.17	97.67	97.64
Fraction of target covered ≥20 X (%)	94.25	91.26	96.94	96.86
Capture specificity (%)	50.95	49.80	55.49	65.78
Reads mapped to flanking region	99303	95429	965951	1028340
Mean depth of flanking region (X)	14.29	13.06	79.05	81.25
Coverage of flanking region (%)	97.50	97.59	98.48	98.45
Fraction of flanking covered ≥4 X (%)	84.11	83.93	97.81	97.87
Fraction of flanking covered ≥10 X (%)	54.30	52.30	95.83	96.42
Fraction of flanking covered ≥20 X (%)	26.21	22.75	89.82	92.00
Fraction of unique mapped bases on or near target (%)	55.77	55.20	69.72	83.83
Duplication rate (%)	14.10	14.28	27.41	26.61
Mean depth of chrX (X)	30.54	24.66	163.25	163.87
GC rate (%)	44.96	44.83	45.50	45.78
Gender test result	M	M	F	F
